# Supplementary material for: Energy Metabolism, Metabolite, and Inflammatory Profiles in Human Ex Vivo Adipose Tissue Are Influenced by Obesity Status, Metabolic Dysfunction, and Treatment Regimes in Patients with Oesophageal Adenocarcinoma
Source: Cancers (Basel). 2023 Mar 9;15(6):1681. doi: 10.3390/cancers15061681 (PMC10046380; doi:10.3390/cancers15061681)
Supplement: Supplementary file 1 [file cancers-15-01681-s001.zip]

Archive with 1 entries (1 files):
- cancers-2243206-supplementary.pdf
